# Supplementary material for: Regulatory switch at the cytoplasmic interface controls TRPV channel gating
Source: eLife. 2019 May 9;8:e47746. doi: 10.7554/eLife.47746 (PMC6538378; doi:10.7554/eLife.47746)
Supplement: Figure 1—source data 1. [file elife-47746-fig1-data1.xlsx]

## Sheet: Figure_1D_1F_1H
Figure 1D Data									Figure 1F Data									Figure 1H Data
Abbreviations
Not Determined (ND)
TRPV3 WT									K169A									E751A
		Stimulation Number	Current (pA)		Imax (pA)		Calculated Normalized Current				Stimulation Number	Current (pA)		Imax (pA)		Calculated Normalized Current				Stimulation Number	Current (pA)		Imax		Calculated Normalized Current
		1	176.392		7861.94		0.0224361				1	3947.14		3947.14		1				1	3226.32		3467.41		0.93047
		2	174.561		7861.94		0.0222032				2	3857.42		3947.14		0.977269				2	3237		3467.41		0.93355
		3	206.909		7861.94		0.0263178				3	3797		3947.14		0.961961				3	3317.87		3467.41		0.956874
		4	231.323		7861.94		0.0294232				4	3674.32		3947.14		0.93088				4	3467.41		3467.41		1
		5	294.189		7861.94		0.0374195				5	3735.35		3947.14		0.946343				5	3302.92		3467.41		0.952561
		6	355.835		7861.94		0.0452605				6	3795.17		3947.14		0.961497				6	3313.6		3467.41		0.955642
		7	387.573		7861.94		0.0492974				7	3928.83		3947.14		0.995361				7	ND		3467.41		ND
		8	477.295		7861.94		0.0607096				8	3846.44		3947.14		0.974486				8	3240.66		3467.41		0.934607
		9	602.417		7861.94		0.0766245				9	3656.01		3947.14		0.926241				9	3000.49		3467.41		0.865341
		10	659.18		7861.94		0.0838444				10	3457.03		3947.14		0.875831				10	2742.31		3467.41		0.790882
		11	672.607		7861.94		0.0855524				11	3126.22		3947.14		0.792021				11	2535.4		3467.41		0.731209
		12	902.1		7861.94		0.114743				12	2745.36		3947.14		0.695531				12	2327.88		3467.41		0.671361
		13	1066.28		7861.94		0.135626				13	2407.84		3947.14		0.61002				13	2328.49		3467.41		0.671537
		14	1152.95		7861.94		0.14665				14	2243.65		3947.14		0.568424				14	2348.63		3467.41		0.677346
		15	1298.22		7861.94		0.165127				15	2122.19		3947.14		0.537653				15	2517.09		3467.41		0.725929
		16	1448.97		7861.94		0.184302				16	2025.76		3947.14		0.513221				16	2214.97		3467.41		0.638796
		17	1621.7		7861.94		0.206273				17	1816.41		3947.14		0.460182				17	1802.67		3467.41		0.519891
		18	2113.04		7861.94		0.268768				18	1824.95		3947.14		0.462347				18	1637.57		3467.41		0.472276
		19	2406.01		7861.94		0.306032				19	1662.6		3947.14		0.421215				19	1569.52		3467.41		0.452649
		20	2744.75		7861.94		0.349119				20	1495.36		3947.14		0.378846				20	1637.27		3467.41		0.472188
		21	3148.8		7861.94		0.400512
		22	3721.92		7861.94		0.47341
		23	4007.57		7861.94		0.509743
		24	4315.8		7861.94		0.548948
		25	4826.66		7861.94		0.613927
		26	5131.23		7861.94		0.652667
		27	5104.37		7861.94		0.649251
		28	5751.95		7861.94		0.73162
		29	6137.7		7861.94		0.780685
		30	6273.19		7861.94		0.797919
		31	6486.82		7861.94		0.825091
		32	6607.06		7861.94		0.840385
		33	6774.29		7861.94		0.861657
		34	7092.29		7861.94		0.902104
		35	7084.96		7861.94		0.901172
		36	7221.07		7861.94		0.918485
		37	7611.69		7861.94		0.96817
		38	7678.83		7861.94		0.97671
		39	7680.66		7861.94		0.976943
		40	7663.57		7861.94		0.974769
		41	7689.21		7861.94		0.97803
		42	7861.94		7861.94		1
		43	7573.85		7861.94		0.963357
		44	6711.43		7861.94		0.85366
		45	6434.94		7861.94		0.818492
		46	6079.71		7861.94		0.77331
		47	5783.69		7861.94		0.735657
		48	5333.25		7861.94		0.678363
		49	5073.85		7861.94		0.645369
		50	4938.35		7861.94		0.628134

## Sheet: Figure_1I
Figure 1I Data
TRPV3 WT
	Current Amplitude (pA)						Capacitance (pF)			Calculated current density (pA/pF)
Stimulation Number	1	2	3	4	5					1	2	3	4	5
	336.914	295.41	376.587	414.123	477.905		43			7.83521	6.87	8.75784	9.63078	11.1141
	463.562	950.623	1357.12	1823.12	2139.89		31			14.9536	30.6652	43.778	58.8103	69.0288
	928.345	1510.62	2266.54	3104.55	4035.03		21			44.2069	71.9343	107.93	147.836	192.144
	239.868	281.372	332.642	395.508	420.532		21			11.4223	13.3987	15.8401	18.8337	20.0253
	253.296	273.132	328.979	348.816	347.595		18			14.072	15.174	18.2766	19.3787	19.3108
	69.2749	67.749	59.2041	69.8852	90.332		11			6.29772	6.159	5.38219	6.3532	8.212
	214.844	259.705	272.522	288.696	317.078		35			6.13839	7.42013	7.78634	8.24846	9.05936
	128.174	140.991	167.847	205.689	172.73		10			12.8174	14.0991	16.7847	20.5689	17.273
	274.658	324.097	390.015	388.184	469.971		20			13.7329	16.2048	19.5007	19.4092	23.4985
	54.6265	69.8852	75.0732	109.253	115.051		7			7.80378	9.98361	10.7248	15.6076	16.4359
	433.35	360.718	373.23	541.687	587.463		20			21.6675	18.0359	18.6615	27.0844	29.3732
	463.867	511.169	535.583	625.61	724.793		16			28.9917	31.9481	33.474	39.1007	45.2995
	874.023	1312.26	1752.32	2155.15	2863.16		18			48.5569	72.9031	97.3511	119.731	159.064
									Mean	18.3459	24.2151	31.096	39.2763	47.6799
									SEM	3.72994	6.08808	8.92747	11.8752	15.8608
K169A
	Current Amplitude (pA)						Capacitance (pF)			Calculated current density (pA/pF)
Stimulation Number	1	2	3	4	5					1	2	3	4	5
	8303.22	8029.18	7871.4	6369.63	5318.91		19			437.012	422.588	414.284	335.244	279.943
	1825.56	1948.24	1909.79	1807.86	1798.71		10			182.556	194.824	190.979	180.786	179.871
	3257.75	2041.93	1847.84	1791.38	1760.86		25			130.31	81.6773	73.9136	71.6553	70.4346
	4200.13	4158.02	4076.54	4173.58	4210.81		19			221.06	218.843	214.555	219.662	221.622
	2501.53	2595.22	2687.07	2831.12	2962.04		14			178.68	185.373	191.934	202.223	211.574
	6544.8	6109.31	5938.72	5686.03	5417.48		19			344.463	321.543	312.564	299.265	285.131
	6543.27	3185.12	3262.94	3250.73	3320.62		17			384.898	187.36	191.938	191.22	195.331
	1664.43	1696.78	1665.34	1581.12	1513.67		6			277.405	282.796	277.557	263.519	252.279
	9999.69	7102.05	6897.58	6838.07	6387.94		18			555.539	394.558	383.199	379.893	354.885
	3947.14	3857.42	3797	3674.32	3735.35		16			246.696	241.089	237.312	229.645	233.459
									Mean	295.862	253.065	248.824	237.311	228.453
									SEM	39.9969	31.1948	30.3383	26.2313	22.6274
E751A
	Current Amplitude (pA)						Capacitance (pF)			Calculated current density (pA/pF)
Stimulation Number	1	2	3	4	5					1	2	3	4	5
	7346.8	4790.95	3844.3	3392.33	3051.15		28			262.386	171.106	137.296	121.155	108.97
	7665.4	6093.75	5184.94	5503.54	4303.59		14			547.529	435.268	370.353	393.11	307.399
	2860.11	2879.94	2847.9	2726.75	2735.6		11			260.01	261.813	258.9	247.886	248.69
	3223.88	3100.59	3112.49	3185.73	3226.32		7			460.554	442.941	444.641	455.104	460.903
	7706.91	7526.85	7189.94	7277.53	7369.99		20			385.345	376.343	359.497	363.876	368.5
	7497.56	6571.05	6085.2	4862.67	4726.56		28			267.77	234.68	217.329	173.667	168.806
									Mean	363.932	320.358	298.003	292.466	277.211
									SEM	45.2956	42.2984	42.2896	49.1958	48.2637

## Sheet: Figure_1J
Figure 1I Data
Abbreviations
1st stimulation (I0)
TRPV3 WT
	Current Amplitude (pA)				Calculated Imax/I0
	I0	Imax
	336.914	4660.95			13.8342
	463.562	3079.22			6.64252
	928.345	6472.17			6.97173
	239.868	4352.42			18.1451
	253.296	3266.91			12.8976
	69.2749	3515.01			50.74
	214.844	997.314			4.64204
	128.174	3831.79			29.8953
	274.658	4776.61			17.3911
	54.6265	1056.21			19.3352
	433.35	3391.42			7.82606
	463.867	3782.35			8.15395
	874.023	4343.87			4.96997
				Mean	15.4957
				SEM	3.42003
K169A
	Current Amplitude (pA)				Calculated Imax/I0
	I0	Imax
	8303.22	8303.22			1
	1825.56	1948.24			1.0672
	3257.75	3257.75			1
	4200.13	4200.13			1
	2501.53	3132.02			1.25204
	6544.8	6544.8			1
	6543.27	6543.27			1
	1664.43	1696.78			1.01944
	9999.69	9999.69			1
	3947.14	3947.14			1
				Mean	1.03387
				SEM	0.023864
E751A
	Current Amplitude (pA)				Calculated Imax/I0
	I0	Imax
	7346.8	7346.8			1
	7665.4	7665.4			1
	2860.11	2879.94			1.00694
	3223.88	3467.41			1.07554
	7706.91	7706.91			1
	7497.56	7497.56			1
	6125.33	6125.33			1
				Mean	1.01178
				SEM	0.009879
