# Supplementary material for: Regulatory switch at the cytoplasmic interface controls TRPV channel gating
Source: eLife. 2019 May 9;8:e47746. doi: 10.7554/eLife.47746 (PMC6538378; doi:10.7554/eLife.47746)
Supplement: Figure 3—source data 1. [file elife-47746-fig3-data1.xlsx]

## Sheet: Figure_3H
Figure 3H Data
W739A
	Current Amplitude (pA)						Capacitance (pF)			Calculated current density (pA/pF)
Stimulation Number	1	2	3	4	5					1	2	3	4	5
	18195.2	10553.6	7851.56	14382.9	19133.3		32			568.6	329.8	245.361	449.467	597.916
	7543.95	5246.58	4740.6	4879.15	4488.53		20			377.197	262.329	237.03	243.958	224.426
	4704.59	4534.3	4973.75	5942.99	6605.83		17			276.741	266.724	292.574	349.588	388.579
	8306.88	8116.46	7269.29	7042.24	7128.91		31			267.964	261.821	234.493	227.169	229.965
	4926.76	3986.82	3477.17	3208.62	3112.18		15			328.451	265.788	231.811	213.908	207.479
	5359.5	5630.49	6583.86	7792.36	7933.96		20			267.975	281.525	329.193	389.618	396.698
									Mean	347.821	277.998	261.744	312.284	340.844
									SEM	43.393	9.83087	14.9235	36.4319	56.5483
W742A
	Current Amplitude (pA)						Capacitance (pF)			Calculated current density (pA/pF)
Stimulation Number	1	2	3	4	5					1	2	3	4	5
	201.416	210.571	228.882	250.855	289.917		13			15.4935	16.1978	17.6063	19.2965	22.3013
	94.6045	147.893	143.949	145.921	155.78		13			7.27727	7.04252	6.85472	6.94862	7.41812
	59.2041	48.8281	53.1006	78.125	82.3975		21			2.81924	2.32515	2.5286	3.72024	3.92369
	133.057	173.95	149.536	179.443	162.964		26			5.11756	6.69039	5.75139	6.90167	6.26784
	79	77	90	91	97		23			3.43478	3.34783	3.91304	3.95652	4.21739
	93.951	98.951	97.951	103.951	126.951		23			4.08482	4.30222	4.25874	4.51961	5.51961
									Mean	6.3712	6.65098	6.8188	7.55719	8.27466
									SEM	1.76443	1.87407	2.04745	2.2081	2.60603
K743A
	Current Amplitude (pA)						Capacitance (pF)			Calculated current density (pA/pF)
Stimulation Number	1	2	3	4	5					1	2	3	4	5
	85.4492	75.6836	89.7217	98.8769	102.539		16			5.34058	4.73022	5.60761	6.17981	6.40869
	130.615	217.285	182.495	154.419	142.212		16			8.16345	13.5803	11.4059	9.65118	8.88824
	117.798	124.512	144.043	174.561	203.247		21			5.60942	5.92913	6.85919	8.31243	9.67843
	71.4111	43.335	55.542	58.5938	57.373		18			3.96729	2.4075	3.08567	3.25521	3.18739
	68.9697	66.5283	54.3213	47.6074	65.918		13			5.30536	5.11756	4.17856	3.66211	5.07061
									Mean	5.67722	6.35295	6.22739	6.21215	6.64667
									SEM	0.611929	1.69871	1.29103	1.12224	1.07188

## Sheet: Figure_3I
Figure 3I Data
Abbreviations
1st stimulation (I0)
W739A
	Current Amplitude (pA)				Calculated Imax/I0
	I0	Imax
	18195.2	19133.3			1.05156
	7543.94	7543.94			1
	4704.59	8132.32			1.72859
	8306.89	8306.89			1
	4926.76	4926.76			1
	5359.5	7933.96			1.48036
				Mean	1.21009
				SEM	0.117785

## Sheet: Figure_3J
Figure 3J Data
TRPV3 WT
		2-APB EC50 (µM)
		Round 1	Round 2	Round 3
		88	57	36
		89	69	35
		101	67	43
		109	74	31
		83	58	33
	Mean	94	65	35.6
	SEM	4.77493	3.27109	2.03961
W742A
		2-APB EC50 (µM)
		Round 1	Round 2	Round 3
		156	133	121
		140	121	95
		234	171	123
		154	111	74
		143	112	89
	Mean	165.4	129.6	100.4
	SEM	17.423	11.0797	9.46362
K743A
		2-APB EC50 (µM)
		Round 1	Round 2	Round 3
		129	107	89
		196	124	92
		163	105	69
		149	110	93
	Mean	159.25	111.5	85.75
	SEM	14.0971	4.29146	5.64764
