# Supplementary material for: Regulatory switch at the cytoplasmic interface controls TRPV channel gating
Source: eLife. 2019 May 9;8:e47746. doi: 10.7554/eLife.47746 (PMC6538378; doi:10.7554/eLife.47746)
Supplement: Figure 3—figure supplement 2—source data 1. [file elife-47746-fig3-figsupp2-data1.xlsx]

## Sheet: Figure3_S2
Figure3_S2_Data
TRPV3 WT
Round 1	2-APB Peak Current (pA)										Calculated Normalize Current Amplitude (I/Imax)
	Wash (0 μM)	3 μM	10 μM	30 μM	50 μM	100 μM	300 μM		Imax (pA)		Wash (0 μM)	3 μM	10 μM	30 μM	50 μM	100 μM	300 μM
	74.4629	92.7734	108.032	1288.45	2595.83	8695.07	13751.2		13751.2		0.005415	0.00674656	0.00785619	0.0936973	0.188771	0.632312	1
	92.7734	109.253	186.157	363.159	527.344	2417.6	3731.69		3731.69		0.024861	0.0292771	0.0498855	0.0973176	0.141315	0.647857	1
	53.7109	54.3213	59.2041	91.5527	189.819	2464.6	4966.43		4966.43		0.0108148	0.0109377	0.0119209	0.0184343	0.0382205	0.496252	1
	68.9697	81.1768	84.8389	266.113	447.388	2304.08	4878.54		4878.54		0.0141374	0.0166396	0.0173902	0.0545477	0.0917052	0.472288	1
	54.3213	57.373	59.8145	551.758	1000.37	3707.28	5377.81		5377.81		0.010101	0.0106685	0.0111225	0.102599	0.186017	0.689366	1
										Mean	0.0130658	0.0148539	0.019635	0.0733192	0.129206	0.587615	1
										SEM	0.00326088	0.00393573	0.00771636	0.016145	0.0288156	0.0433749	0
Round 2	2-APB Peak Current (pA)										Calculated Normalize Current Amplitude (I/Imax)
	Wash (0 μM)	3 μM	10 μM	30 μM	50 μM	100 μM	300 μM		Imax (pA)		Wash (0 μM)	3 μM	10 μM	30 μM	50 μM	100 μM	300 μM
	247.192	215.454	208.74	2707.52	5535.89	10971.7	13598.6		13598.6		0.0181777	0.0158438	0.0153501	0.199102	0.407092	0.806822	1
	358.276	256.958	244.751	1195.07	2351.68	5797.12	7445.07		7445.07		0.0481226	0.0345139	0.0328742	0.160518	0.315871	0.778652	1
	65.918	57.9834	62.2559	533.447	1492.92	4299.93	5299.68		5299.68		0.0124381	0.0109409	0.0117471	0.100656	0.2817	0.811356	1
	105.591	86.6699	86.6699	822.754	1980.59	5752.56	7872.92		7872.92		0.0134119	0.0110086	0.0110086	0.104504	0.25157	0.730677	1
	84.2285	76.2939	84.8389	888.062	1719.36	3928.22	4484.86		4484.86		0.0187806	0.0170114	0.0189167	0.198013	0.38337	0.875885	1
										Mean	0.0221862	0.0178637	0.0179793	0.152559	0.32792	0.800678	1
										SEM	0.00660446	0.00434138	0.00398172	0.0215625	0.0295412	0.023657	0
Round 3	2-APB Peak Current (pA)										Calculated Normalize Current Amplitude (I/Imax)
	Wash (0 μM)	3 μM	10 μM	30 μM	50 μM	100 μM	300 μM		Imax (pA)		Wash (0 μM)	3 μM	10 μM	30 μM	50 μM	100 μM	300 μM
	434.57	347.9	375.366	5040.89	8346.56	12122.2	12380.4		12380.4		0.0351016	0.028101	0.0303195	0.407168	0.674177	0.979146	1
	277.71	238.037	233.765	2948	4520.87	6639.4	6532.59		6639.4		0.0418275	0.0358522	0.0352087	0.444015	0.680916	1	0.983912
	87.2803	81.7871	132.446	1829.22	3514.4	5646.97	6022.95		6022.95		0.0144913	0.0135792	0.0219903	0.303709	0.583502	0.937576	1
	166.626	104.37	165.405	4251.71	6059.57	8261.11	8482.67		8482.67		0.0196431	0.0123039	0.0194992	0.501223	0.714347	0.973881	1
	75.6836	85.4492	170.898	2566.53	3859.25	5285.03	5431.52		5431.52		0.0139341	0.0157321	0.0314642	0.472525	0.710529	0.973031	1
										Mean	0.0249995	0.0211137	0.0276964	0.425728	0.672694	0.972727	0.996782
										SEM	0.00568678	0.0046335	0.00297712	0.0342469	0.0236553	0.0100549	0.0032175
W742A
Round 1	2-APB Peak Current (pA)										Calculated Normalize Current Amplitude (I/Imax)
	Wash (0 μM)	3 μM	10 μM	30 μM	50 μM	100 μM	300 μM		Imax (pA)		Wash (0 μM)	3 μM	10 μM	30 μM	50 μM	100 μM	300 μM
	44.5557	43.335	44.5557	94.6045	138.55	955.2	4458.62		4458.62		0.00999315	0.00971937	0.00999315	0.0212183	0.0310746	0.214237	1
	42.1143	43.9453	49.4385	250.244	310.669	1527.71	4188.84		4188.84		0.0100539	0.010491	0.0118024	0.0597406	0.0741658	0.364709	1
	55.542	48.2178	59.8145	104.37	107.422	368.042	1654.66		1654.66		0.0335669	0.0291405	0.036149	0.0630764	0.0649207	0.222427	1
	134.888	150.146	134.277	284.424	426.025	1983.03	7024.54		7024.54		0.0192024	0.0213746	0.0191155	0.0404901	0.0606482	0.282301	1
	45.7764	48.8281	57.373	194.092	283.813	1835.33	6305.54		6305.54		0.0072597	0.00774368	0.00909883	0.0307811	0.0450102	0.291066	1
										Mean	0.0160152	0.0156938	0.0172318	0.0430613	0.0551639	0.274948	1
										SEM	0.00483054	0.00411736	0.00504693	0.00810349	0.00764767	0.0272169	0
Round 2	2-APB Peak Current (pA)										Calculated Normalize Current Amplitude (I/Imax)
	Wash (0 μM)	3 μM	10 μM	30 μM	50 μM	100 μM	300 μM		Imax (pA)		Wash (0 μM)	3 μM	10 μM	30 μM	50 μM	100 μM	300 μM
	46.3867	46.9971	45.166	109.863	231.934	1510.62	4847.41		4847.41		0.00956938	0.00969529	0.00931755	0.0226643	0.0478469	0.311634	1
	47.6074	50.0488	52.4902	310.059	480.347	2097.78	4683.23		4683.23		0.0101655	0.0106868	0.0112081	0.0662062	0.102567	0.447934	1
	63.4766	72.6318	72.6318	121.46	143.433	606.689	2572.02		2572.02		0.0246796	0.0282392	0.0282392	0.0472235	0.0557665	0.23588	1
	126.953	132.446	120.239	665.283	1257.32	4260.25	8489.99		8489.99		0.0149533	0.0156003	0.0141625	0.0783609	0.148095	0.501797	1
	53.1006	55.542		273.438	711.67	3108.52	6743.77		6743.77		0.00787402	0.00823604		0.0405467	0.10553	0.460947	1
										Mean	0.0134484	0.0144915	0.0157318	0.0510003	0.0919611	0.391639	1
										SEM	0.00304387	0.00365266	0.00428665	0.00976292	0.0183081	0.0503831	0
Round 3	2-APB Peak Current (pA)										Calculated Normalize Current Amplitude (I/Imax)
	Wash (0 μM)	3 μM	10 μM	30 μM	50 μM	100 μM	300 μM		Imax (pA)		Wash (0 μM)	3 μM	10 μM	30 μM	50 μM	100 μM	300 μM
	64.0869	60.4248	71.4111	198.975	395.508	2222.9	5703.74		5703.74		0.011236	0.0105939	0.0125201	0.034885	0.0693419	0.389727	1
	48.2178	48.2178	58.5938	684.204	1004.64	3151.86	5238.04		5238.04		0.00920531	0.00920531	0.0111862	0.130622	0.191797	0.601725	1
	71.4111	78.125	73.8525	134.888	242.31	1028.44	2555.54		2555.54		0.0279436	0.0305708	0.028899	0.0527824	0.0948173	0.402436	1
	125.732	121.46	158.081	1779.17	3054.81	6651	9906.62		9906.62		0.0126918	0.0122605	0.0159571	0.179595	0.308361	0.67137	1
	48.2178	51.2695	59.2041	642.09	1386.11	4313.35	7020.26		7020.26		0.00686837	0.00730308	0.00843332	0.0914624	0.197444	0.614414	1
										Mean	0.013589	0.0139867	0.0153991	0.0978693	0.172352	0.535934	1
										SEM	0.00372009	0.00422526	0.00358551	0.0262609	0.0425022	0.0583217	0
K743A
Round 1	2-APB Peak Current (pA)										Calculated Normalize Current Amplitude (I/Imax)
	Wash (0 μM)	3 μM	10 μM	30 μM	50 μM	100 μM	300 μM		Imax (pA)		Wash (0 μM)	3 μM	10 μM	30 μM	50 μM	100 μM	300 μM
	228.271	240.479	259.399	322.266	355.225	1764.53	5901.49		5901.49		0.0386803	0.0407488	0.0439549	0.0546075	0.0601924	0.298997	1
	36.0107	46.9971	56.1523	210.571	360.718	1363.53	4631.96		4631.96		0.00777441	0.0101463	0.0121228	0.0454605	0.0778759	0.294373	1
	53.1006	62.2559	64.0869	151.367	276.489	1224.98	4336.55		4336.55		0.0122449	0.0143561	0.0147783	0.034905	0.0637579	0.282477	1
	41.5039	36.6211	44.5557	90.332	134.277	599.365	1932.37		1932.37		0.0214782	0.0189514	0.0230575	0.0467467	0.0694883	0.310171	1
										Mean	0.0200445	0.0210506	0.0234784	0.0454299	0.0678286	0.296504	1
										SEM	0.0068358	0.00680776	0.00721171	0.00404904	0.00385773	0.00573208	0
Round 2	2-APB Peak Current (pA)										Calculated Normalize Current Amplitude (I/Imax)
	Wash (0 μM)	3 μM	10 μM	30 μM	50 μM	100 μM	300 μM		Imax (pA)		Wash (0 μM)	3 μM	10 μM	30 μM	50 μM	100 μM	300 μM
	142.822	162.964	195.923	409.546	844.116	3558.96	7221.07		7221.07		0.0197785	0.0225678	0.0271321	0.0567154	0.116896	0.492858	1
	73.8525	94.6045	100.708	335.693	615.845	2517.09	5886.23		5886.23		0.0125467	0.0160722	0.0171091	0.0570303	0.104625	0.427623	1
	57.373	61.6455	86.6699	365.601	877.075	2767.94	5290.53		5290.53		0.0108445	0.0116521	0.0163821	0.0691048	0.165782	0.523189	1
	31.7383	29.9072	33.5693	104.98	283.203	1137.7	2417.6		2417.6		0.013128	0.0123706	0.0138854	0.0434234	0.117142	0.470588	1
										Mean	0.0140744	0.0156657	0.0186272	0.0565685	0.126111	0.478565	1
										SEM	0.00196213	0.00249619	0.00291781	0.00524553	0.0135426	0.0201127	0
Round 3	2-APB Peak Current (pA)										Normalize Current Amplitude (I/Imax)
	Wash (0 μM)	3 μM	10 μM	30 μM	50 μM	100 μM	300 μM		Imax (pA)		Wash (0 μM)	3 μM	10 μM	30 μM	50 μM	100 μM	300 μM
	213.013	227.051	222.168	658.569	1456.91	4689.94	7511.6		7511.6		0.0283578	0.0302267	0.0295767	0.0876737	0.193955	0.62436	1
	51.2695	67.1387	68.9697	599.976	1297	3794.56	6358.03		6358.03		0.00806374	0.0105597	0.0108477	0.094365	0.203993	0.596813	1
	65.3076	70.1904	93.3838	878.296	1994.02	4047.24	5772.71		5772.71		0.0113132	0.012159	0.0161768	0.152146	0.345422	0.7011	1
	36.6211	29.9072	43.335	184.937	479.126	1605.83	2739.87		2739.87		0.013366	0.0109156	0.0158164	0.0674983	0.174872	0.586099	1
										Mean	0.0152752	0.0159652	0.0181044	0.100421	0.22956	0.627093	1
										SEM	0.0044954	0.00476617	0.00401273	0.0181626	0.0390898	0.0259516	0
