# Supplementary material for: Regulatory switch at the cytoplasmic interface controls TRPV channel gating
Source: eLife. 2019 May 9;8:e47746. doi: 10.7554/eLife.47746 (PMC6538378; doi:10.7554/eLife.47746)
Supplement: Figure 4—figure supplement 7—source data 1. [file elife-47746-fig4-figsupp7-data1.xlsx]

## Sheet: Figure4_S7
Figure4_S7_Data
	Current at Vm = 60 mV (pA)					Calculated 2-APB/Camphor Response
	2-APB		Camphor			2-APB
TRPV3 WT	30 μM	300 μM	10 mM			30 μM	300 μM
	749.319	2173.44	1766.62			0.424154	1.23028
	5544.66	9475.29	9398.54			0.589949	1.00817
	7604.4	10748.6	11058.6			0.687646	0.971968
	7152.3	13020	12829.3			0.557497	1.01486
	6550.82	9337.59	9511.58			0.68872	0.981708
					Mean	0.589	1.041
					SEM	0.048	0.048
	Current at Vm = 60 mV (pA)					Calculated 2-APB/Camphor Response
	2-APB		Camphor			2-APB
R487A	30 μM	300 μM	10 mM			30 μM	300 μM
	5858.49	10561.5	10227.4			0.573	1.033
	6907.38	8833.8	8687.79			0.795	1.017
	743.3	2416.29	2066.88			0.36	1.169
	4879.8	7017.65	7387.37			0.661	0.95
					Mean	0.597	1.042
					SEM	0.091	0.046
	Current at Vm = 60 mV (pA)					Calculated 2-APB/Camphor Response
	2-APB		Camphor			2-APB
R487W	30 μM	300 μM	10 mM			30 μM	300 μM
	3212.42	6466.38	6272.19			0.512	1.031
	8481.61	11630.4	11859.4			0.715	0.981
	4426.22	9035.47	8944.3			0.495	1.01
	5507.53	8849.41	8270.83			0.666	1.07
					Mean	0.597	1.023
					SEM	0.055	0.019
	Current at Vm = 60 mV (pA)					Calculated 2-APB/Camphor Response
	2-APB		Camphor			2-APB
Y540W	30 μM	300 μM	10 mM			30 μM	300 μM
	1923.19	3764.7	3550.96			0.542	1.06
	3786.43	5949.74	5885.15			0.643	1.011
	2700.61	6529.65	6489.68			0.416	1.006
	770.81	1867.73	2077.59			0.371	0.899
					Mean	0.493	0.994
					SEM	0.062	0.034
	Current at Vm = 60 mV (pA)					Calculated 2-APB/Camphor Response
	2-APB		Camphor			2-APB
E501G	30 μM	300 μM	10 mM			30 μM	300 μM
	4878.93	8514.18	8572.94			0.569	0.993
	6325.32	7671.19	7065.09			0.895	1.086
	5424.38	8494.7	8392.49			0.646	1.012
	3899.8	5956.16	6145.92			0.635	0.969
					Mean	0.686	1.015
					SEM	0.072	0.025
	Current at Vm = 60 mV (pA)					Calculated 2-APB/Camphor Response
	2-APB		Camphor			2-APB
Y565A	30 μM	300 μM	10 mM			30 μM	300 μM
	4108.68	5944.69	5984.91			0.687	0.993
	2264.59	4612.89	4713.12			0.48	0.979
	4093.8	7983.51	8294.34			0.494	0.963
	5076.44	7231.82	7154.41			0.71	1.011
					Mean	0.593	0.986
					SEM	0.061	0.01
	Current at Vm = 60 mV (pA)					Calculated 2-APB/Camphor Response
	2-APB		Camphor			2-APB
H427A	30 μM	300 μM	10 mM			30 μM	300 μM
	34.6934	647.155	3176.25			0.011	0.204
	31.1962	466.78	1252.01			0.025	0.373
	96.2796	1245.74	2961.81			0.033	0.421
	244.679	1780.21	4844.75			0.051	0.367
	110.849	2076.96	7474.79			0.015	0.278
					Mean	0.026	0.328
					SEM	0.007	0.0388
