# Supplementary material for: Regulatory switch at the cytoplasmic interface controls TRPV channel gating
Source: eLife. 2019 May 9;8:e47746. doi: 10.7554/eLife.47746 (PMC6538378; doi:10.7554/eLife.47746)
Supplement: Figure 5—source data 1. [file elife-47746-fig5-data1.xlsx]

## Sheet: Fig5B_Data
Figure 5B
Abbreviations
Ruthenium Red (RuR)
TRPV3 WT	Current Amplitude (pA)			Capacitance (pF)		Calculated current density (pA/pF)				Calculated RuR sensitive residule current (pA/pF)
	Wash 2	50 μM RuR				Wash 2	50 μM RuR
	173.135	155.356		25		6.9254	6.21424			0.71116
	153.51	113.303		22		6.97773	5.15014			1.82759
	241.696	214.059		15		16.1131	14.2706			1.84247
	165.964	107.099		10		16.5964	10.7099			5.8865
	458.737	401.164		23		19.9451	17.4419			2.50317
	27.8763	21.8661		6		4.64605	3.64435			1.0017
	163.698	160.273		20		8.1849	8.01365			0.17125
	78.4737	67.0879		33		2.37799	2.03297			0.345024
	188.199	177.709		13		14.4768	13.6699			0.806923
	155.887	138.723		28		5.56739	4.95439			0.613
									Mean	1.57088
									SEM	0.533951
K169A	Current Amplitude (pA)			Capacitance (pF)		Calculated current density (pA/pF)				Calculated RuR sensitive residule current (pA/pF)
	Wash 2	50 μM RuR				Wash 2	50 μM RuR
	1346.74	598.505		25		53.8696	23.9402			29.9294
	974.575	270.489		19		51.2934	14.2363			37.0572
	467.858	87.0208		26		17.9945	3.34695			14.6476
	641.9	64.446		10		64.19	6.4446			57.7454
	499.103	243.512		11		45.373	22.1375			23.2355
									Mean	32.523
									SEM	7.31178
E751A	Current Amplitude (pA)			Capacitance (pF)		Calculated current density (pA/pF)				Calculated RuR sensitive residule current (pA/pF)
	Wash 2	50 μM RuR				Wash 2	50 μM RuR
	460.615	303.694		22		20.937	13.8043			7.13277
	1017.76	187.1		14		72.6971	13.3643			59.3329
	1178.01	262.143		17		69.2947	15.4202			53.8745
	784.972	62.7677		32		24.5304	1.96149			22.5689
	1462.47	658.31		38		38.4861	17.3239			21.1621
	801.871	369.02		11		72.8974	33.5473			39.3501
									Mean	33.9035
									SEM	8.33196
W739A	Current Amplitude (pA)			Capacitance (pF)		Calculated current density (pA/pF)				Calculated RuR sensitive residule current (pA/pF)
	Wash 2	50 μM RuR				Wash 2	50 μM RuR
	1120.05	515.778		20		56.0025	25.7889			30.2136
	1761.28	950.532		31		56.8155	30.6623			26.1532
	882.275	237.232		15		58.8183	15.8155			43.0029
	330.047	115.025		24		13.752	4.79271			8.95925
	1064.12	306.634		11		96.7382	27.8758			68.8624
									Mean	35.4382
									SEM	9.97257

## Sheet: Fig5D_Data
Figure 5D
Abbreviations
Ruthenium Red (RuR)
GFP	Current Amplitude at Vm = 60 mV (pA)			Capacitance (pF)		Calculated current density (pA/pF)				Calculated RuR sensitive basal current (pA/pF)|absolute value|
	Wash	50 μM RuR				Wash	50 μM RuR
	105.119	109.635		22		4.77814	4.98341			0.205273
	162.658	161.762		27		6.02437	5.99119			0.0331852
	32.697	35.7723		27		1.211	1.3249			0.1139
	106.217	111.891		20		5.31085	5.59455			0.2837
	66.5736	65.8452		17		3.91609	3.87325			0.0428471
									Mean	0.135781
									SEM	0.0481407
TRPV3 WT	Current Amplitude at Vm = 60 mV (pA)			Capacitance (pF)		Calculated current density (pA/pF)				Calculated RuR sensitive basal current (pA/pF)|absolute value|
	Wash	50 μM RuR				Wash	50 μM RuR
	181.204	157.3		33		5.49103	4.76667			0.724364
	73.6208	68.8673		13		5.66314	5.29748			0.365654
	94.6509	90.314		28		3.38039	3.2255			0.154889
	31.9138	29.0472		29		1.10048	1.00163			0.0988483
	62.4503	60.3185		19		3.28686	3.17466			0.1122
	74.9765	73.2299		17		4.41038	4.30764			0.102741
									Mean	0.259783
									SEM	0.101717
K169A	Current Amplitude at Vm = 60 mV (pA)			Capacitance (pF)		Calculated current density (pA/pF)				Calculated RuR sensitive basal current (pA/pF)|absolute value|
	Wash	50 μM RuR				Wash	50 μM RuR
	254.779	166.142		13		19.5984	12.7802			6.81823
	570.403	251.037		11		51.8548	22.8215			29.0333
	199.633	160.513		20		9.98165	8.02565			1.956
	693.443	514.748		14		49.5316	36.7677			12.7639
	725.961	379.183		23		31.5635	16.4862			15.0773
									Mean	13.1297
									SEM	4.59095
E751A	Current Amplitude at Vm = 60 mV (pA)			Capacitance (pF)		Calculated current density (pA/pF)				Calculated RuR sensitive basal current (pA/pF)|absolute value|
	Wash	50 μM RuR				Wash	50 μM RuR
	642.687	197.932		11		58.4261	17.9938			40.4323
	1254.45	277.652		22		57.0205	12.6205			44.3999
	364.047	163.359		21		17.3356	7.779			9.55657
	721.398	313.443		22		32.7908	14.2474			18.5434
	1688.64	624.832		25		67.5456	24.9933			42.5523
									Mean	31.0969
									SEM	7.13064
W739A	Current Amplitude at Vm = 60 mV (pA)			Capacitance (pF)		Calculated current density (pA/pF)				Calculated RuR sensitive basal current (pA/pF)|absolute value|
	Wash	50 μM RuR				Wash	50 μM RuR
	1957.53	1034.1		33		59.3191	31.3364			27.9827
	620.017	426.455		19		32.6325	22.445			10.1875
	1155.93	552.056		15		77.062	36.8037			40.2583
	1030.35	247.523		17		60.6088	14.5602			46.0486
	308.469	265.035		38		8.11761	6.97461			1.143
	1160.38	373.009		19		61.0726	19.6321			41.4406
									Mean	27.8434
									SEM	7.51688

## Sheet: Fig5E_Data
Figure 5E
TRPV3 WT
		Tail Current at -160 mV post-test pulse (pA)																		Leak Subtraction at -120 mV																			Calculated Conductance (µS)
Step Voltage (mV)		-120	-100	-80	-60	-40	-20	0	20	40	60	80	100	120	140	160	180	200		-120	-100	-80	-60	-40	-20	0	20	40	60	80	100	120	140	160	180	200			-120	-100	-80	-60	-40	-20	0	20	40	60	80
		-56.3558	-56.6101	-58.2377	-59.1024	-57.3222	-65.8671	-70.8008	-75.175	-83.4656	-88.1449	-76.9043	-83.669	-97.9106	-88.1958	-93.689	-91.8579	-104.777		0	-0.25431	-1.88192	-2.74658	-0.96639	-9.51131	-14.445	-18.8192	-27.1098	-31.7891	-20.5485	-27.3132	-41.5548	-31.84	-37.3332	-35.5021	-48.4212			0	0.001589	0.011762	0.017166	0.00604	0.059446	0.0902812	0.11762	0.169436	0.198682	0.128428
		-146.876	-148.523	-145.23	-140.067	-136.993	-140.806	-136.607	-139.065	-137.032	-140.678	-138.292	-144.771	-142.369	-152.935	-154.374	-146.641	-152.761		0	-1.64627	1.64627	6.80905	9.88321	6.06992	10.2696	7.81139	9.84403	6.1987	8.58412	2.10544	4.50765	-6.05872	-7.4978	0.235184	-5.88513			0	0.010289	-0.01029	-0.0425566	-0.06177	-0.03794	-0.06418	-0.04882	-0.06153	-0.03874	-0.05365
		-52.6975	-60.3212	-51.3617	-52.6745	-52.5363	-60.8164	-59.5496	-52.9048	-57.5688	-50.924	-53.2733	-52.7551	-52.8012	-52.8472	-54.091	-55.922	-62.9699		0	-7.62363	1.33587	0.023033	0.161228	-8.11883	-6.85206	-0.20729	-4.8713	1.77348	-0.5758	-0.05758	-0.10364	-0.14971	-1.39344	-3.2245	-10.2723			0	0.047648	-0.00835	-0.000143957	-0.00101	0.050743	0.042825	0.001296	0.030446	-0.01108	0.003599
																																						Mean	0	0.019842	-0.00229	-0.00851	-0.01891	0.024084	0.022974	0.023365	0.046119	0.049619	0.026125
																																						SEM	0	0.011535	0.005756	0.014485	0.017575	0.025403	0.037299	0.040252	0.054813	0.061203	0.043891
K169A
		Tail Current at -160 mV post-test pulse (pA)																		Leak Subtraction at -120 mV																			Calculated Conductance (µS)
Step Voltage (mV)		-120	-100	-80	-60	-40	-20	0	20	40	60	80	100	120	140	160	180	200		-120	-100	-80	-60	-40	-20	0	20	40	60	80	100	120	140	160	180	200			-120	-100	-80	-60	-40	-20	0	20	40	60	80
		-125.351	-121.346	-113.869	-110.741	-110.092	-103.798	-108.414	-111.923	-114.288	-118.828	-184.288	-198.86	-265.77	-480.804	-934.334	-1685.1	-2014.54		0	4.00543	11.4822	14.6103	15.2588	21.553	16.9373	13.4277	11.0626	6.52313	-58.9371	-73.5092	-140.419	-355.453	-808.983	-1559.75	-1889.19			0	0.0464916	0.016212	-0.01335	0.001431	0.152111	-0.02193	-0.00095	-0.0329	-0.01836	-0.00668
		-66.9861	-74.4247	-69.5801	-64.8499	-67.215	-91.3239	-63.4766	-66.8335	-61.7218	-64.0488	-65.918	-125.656	-190.697	-249.252	-658.798	-915.527	-1616.63		0	-7.43866	-2.59399	2.13623	-0.228882	-24.3378	3.50952	0.152588	5.26428	2.93732	1.06811	-58.67	-123.711	-182.266	-591.812	-848.541	-1549.64			0	0.0464916	0.016212	-0.01335	0.001431	0.152111	-0.02193	-0.00095	-0.0329	-0.01836	-0.00668
		-79.7633	-85.2243	-92.0346	-88.2119	-90.7175	-88.4367	-143.882	-109.606	-101.768	-135.37	-212.595	-216.289	-336.657	-445.685	-772.769	-1243.8	-1681.84		0	-5.46104	-12.2713	-8.44855	-10.9542	-8.67342	-64.119	-29.843	-22.0048	-55.6062	-132.832	-136.526	-256.894	-365.922	-693.006	-1164.04	-1602.08			0	0.0341315	0.076695	0.052803	0.068464	0.054209	0.400744	0.186519	0.13753	0.347539	0.830199
																																						Mean	0	0.01853	0.007048	-0.01729	-0.00849	0.023871	0.090984	0.033881	0.011829	0.096137	0.397293
																																						SEM	0	0.018022	0.035192	0.034007	0.038827	0.068729	0.127997	0.065311	0.052023	0.10277	0.197607
E751A
		Tail Current at -160 mV post-test pulse (pA)																		Leak Subtraction at -120 mV																			Calculated Conductance (µS)
Step Voltage (mV)		-120	-100	-80	-60	-40	-20	0	20	40	60	80	100	120	140	160	180	200		-120	-100	-80	-60	-40	-20	0	20	40	60	80	100	120	140	160	180	200			-120	-100	-80	-60	-40	-20	0	20	40	60	80
		-110.997	-112.915	-112.217	-116.228	-117.536	-128.261	-152.762	-157.296	-182.931	-173.078	-199.149	-203.421	-215.309	-244.053	-503.802	-634.242	-845.075		0	-1.91825	-1.2207	-5.23159	-6.53948	-17.2642	-41.7655	-46.2995	-71.9343	-62.0815	-88.1522	-92.4247	-104.313	-133.057	-392.805	-523.246	-734.079			0	0.011989	0.007629	0.032697	0.040872	0.107901	0.261034	0.289372	0.449589	0.388009	0.550951
		-104.334	-109.54	-109.145	-106.022	-107.135	-109.253	-116.793	-119.593	-129.036	-130.077	-178.007	-137.473	-207.089	-374.72	-484.511	-935.884	-1199.56		0	-5.20594	-4.811	-1.68745	-2.80044	-4.91872	-12.4584	-15.2588	-24.7013	-25.7425	-73.673	-33.1385	-102.754	-270.386	-380.177	-831.55	-1095.22			0	0.0325371	0.030069	0.010547	0.017503	0.030742	0.077865	0.095367	0.154383	0.16089	0.460456
		-110.758	-112.386	-112.142	-113.525	-114.665	-122.477	-143.066	-146.2	-169.718	-159.871	-184.692	-186.442	-281.86	-219.523	-482.503	-611.003	-839.437		0	-1.62761	-1.38347	-2.76693	-3.90625	-11.7188	-32.3079	-35.4411	-58.96	-49.113	-73.9339	-75.6836	-171.102	-108.765	-371.745	-500.244	-728.678			0	0.010173	0.008647	0.017293	0.024414	0.073242	0.201925	0.221507	0.3685	0.306956	0.462087
																																						Mean	0	0.018233	0.015448	0.020179	0.027596	0.070629	0.180275	0.202082	0.324157	0.285285	0.491165
																																						SEM	0	0.005855	0.005974	0.005352	0.005659	0.018218	0.044069	0.04641	0.071897	0.054259	0.024411
[truncated: 6 more columns]
